# Supplementary material for: Causal Roles of Ventral and Dorsal Neural Systems for Automatic and Control Self-Reference Processing: A Function Lesion Mapping Study
Source: J Clin Med. 2024 Jul 16;13(14):4170. doi: 10.3390/jcm13144170 (PMC11278450; doi:10.3390/jcm13144170)
Supplement: Supplementary file 1 [file jcm-13-04170-s001.zip]

Archive with 1 entries (1 files):
- jcm-3057632-supplementary.pdf
